# Supplementary material for: Reproducibility of estimated optimal peak output using a force-velocity test on a cycle ergometer
Source: PLoS One. 2018 Feb 23;13(2):e0193234. doi: 10.1371/journal.pone.0193234 (PMC5825072; doi:10.1371/journal.pone.0193234)
Supplement: S1 File — (XLSX) [file pone.0193234.s001.xlsx]

## Sheet: 03_only_variables_Bland_Altman
NORD	Chron_Age	Stature_cm	Sit_Height_cm	Leg_Length_cm	Body mass_kg	BP_Bod_vol-L	BP_Bod_dens	BP_ThGasVol	BP_FAT_perc	BP_FAT_kg	BP_NFAT_kg	FVT_M1_OL_kg	FVT_M1_OL_%	FVT_M1_OPP	FVT_M1_Orpm	FVT_M2_OL_kg	FVT_M2_OL_%	FVT_M2_OPP	FVT_M2_Orpm
201401	22.2026	172.8	92.3	80.5	65.5	60.696	1.076	3.666	10.1	6.599	58.701	4.6	7.0229	860.6	149.8	4.5	6.87023	849.5	154.8
201402	18.8549	179.1	96.8	82.3	77.6	72.273	1.076	3.935	10	7.775	69.997	5.9	7.60309	1087.1	152.6	6.6	8.50515	1044.1	145.3
201403	20.1561	174.1	92.5	81.6	58	51.985	1.091	3.709	3.6	2.056	54.67	4.5	7.75862	859.7	142.4	4.5	7.75862	871.3	148.6
201404	20.5824	172.8	95.9	76.9	69	63.967	1.084	3.623	6.7	4.66	64.669	6.1	8.84058	1079.8	148.2	5.9	8.55072	1038.5	144.7
201405	20.2191	176.3	96.8	79.5	78.2	74.17	1.058	3.814	17.9	14.073	64.387	6.2	7.92839	1009.4	145.7	6.3	8.05627	1092.9	151.9
201406	26.1328	177.5	92.5	85	76.9	71.572	1.084	3.923	6.6	5.098	72.498	6.4	8.3225	1103.7	150.1	6.4	8.3225	1068.9	146.1
201407	20.3669	175.7	95.8	79.9	65.2	60.584	1.08	3.786	8.5	5.529	59.862	4.8	7.36196	914.8	160.1	5.1	7.82209	916.1	150.1
201408	19.5153	175.3	91.4	83.9	66.2	60.792	1.071	3.76	12.2	7.927	57.183	5.8	8.76133	905	133.7	5.6	8.45921	939.1	135.6
201409	23.8015	167	87.9	79.1	64.1	58.658	1.071	4.217	12.2	7.693	55.121	4.2	6.55226	945.8	168.7	3.6	5.61622	893.3	185.1
201410	20.063	165.2	89	76.2	68.2	62.963	1.077	3.288	9.8	6.623	61.164	5.3	7.77126	953.7	147.6	6	8.79765	944	130.9
201411	20.052	177.3	94	83.3	68.1	63.251	1.081	3.859	7.9	5.388	62.991	5.5	8.07636	916.2	145.8	5.1	7.48899	893.1	145.7
201412	18.7234	172.5	89.6	82.9	65.2	61.337	1.066	3.62	14.3	9.328	56.07	5.8	8.89571	797.3	130.9	5.5	8.43558	816.8	133.1
201514	31.4825	175.37	91.8	83.57	83.8	80.011	1.039	3.872	26.5	21.993	61.132	6	7.1599	981.1	141.7	6.8	8.11456	1116.2	141.5
201515	21.4099	167.3	89.8	77.5	53.5	51.791	1.043	3.257	24.5	13.222	40.81	3	5.60748	529.2	125.1	3.6	6.72897	553.7	119.3
201516	33.9137	171.5	90.4	81.1	80	75.98	1.042	3.71	24.9	19.687	59.517	5.9	7.375	1085.3	158.5	5.9	7.375	1094.9	158.9
201517	35.2771	171.1	90.4	80.7	104.9	103.565	1.021	3.703	34.6	36.616	69.168	6.8	6.48236	947.1	133	5.6	5.33842	1034.8	146.1
201518	23.2456	174.8	92.9	81.9	73.6	68.276	1.065	3.77	15	10.894	61.789	4.9	6.65761	879.8	144.6	6.2	8.42391	894	130.6
201519	22.6057	179.3	96.5	82.8	86.5	82.332	1.036	3.976	27.7	23.67	61.636	7.2	8.3237	874.1	113.1	6.8	7.86127	842.6	115.6
201520	22.0594	165.1	89.5	75.6	54.5	52.425	1.035	3.18	28.3	15.37	38.882	3.7	6.78899	570.9	129.2	3.4	6.23853	570.4	128.7
201521	27.2689	172.2	91.6	80.6	49.5	46.289	1.053	3.455	20.3	9.879	38.843	3.5	7.07071	500.1	116.6	3.4	6.86869	497	119.3
201522	23.3524	174.4	93.7	80.7	84.5	80.829	1.044	3.752	24	20.24	64.174	6.7	7.92899	1271.5	153.2	6.5	7.69231	1268.1	151.4
